# Supplementary material for: Upregulation of Antioxidative Gene Expression by Lasia spinosa Organic Extract Improves the Predisposing Biomarkers and Tissue Architectures in Streptozotocin-Induced Diabetic Models of Long Evans Rats
Source: Antioxidants (Basel). 2022 Dec 2;11(12):2398. doi: 10.3390/antiox11122398 (PMC9774390; doi:10.3390/antiox11122398)
Supplement: Supplementary file 1 [file antioxidants-11-02398-s001.zip]

Archive with 1 entries (1 files):
- antioxidants-2045034-supplementary.pdf
